# Supplementary material for: Proteasome Inhibitors Block DNA Repair and Radiosensitize Non-Small Cell Lung Cancer
Source: PLoS One. 2013 Sep 5;8(9):e73710. doi: 10.1371/journal.pone.0073710 (PMC3764058; doi:10.1371/journal.pone.0073710)
Supplement: Table S1 — Mutations in NSCLC cell lines. List of sequenced DNA mutations in the NSCLC cell lines A549 and NCI-H460 from the Wellcome Trust Sanger Institute Cancer Cell Line project (http://www.sanger.ac.uk/genetics/CGP/CellLines/). A549 and NCI-H460 harbor mutations in the majority of the same oncogenic and tumor suppressor genes, including CDKN2A, KRAS and STK11. (XLSX) [file pone.0073710.s008.xlsx]

## Sheet: Sheet1
Supplemental Table 1. Mutations in NSCLC cell lines†
		A549			NCI-H460
Gene	AA Mutation	CDS Mutation	Zygosity	AA Mutation	CDS Mutation	Zygosity
CDKN2A	?	1_522del522	homozygous	?	1_522del522	homozygous
KRAS	G12S	34G>A	homozygous	Q61H	183A>T	homozygous
PIK3CA	none	none	n/a	E545K	1633>A	heterozygous
SMARCA4	Q729fs*4	2184_2206del23	homozygous	none	none	n/a
STK11	Q37*	109C>T	homozygous	Q37*	109C>T	homozygous
†No mutations in either line: ALK, APC, BRAF, BRCA1, BRCA2, CDH1, CDKN2C, CTNNB1, CYLD, DICER1, EGFR, ERBB2, EZH2, FAM123B, FBXW7, FGFR3, FLCN, FLT3, ALK, APC, BRAF, BRCA1, BRCA2, CDH1, CDKN2C, CTNNB1, CYLD, DICER1, EGFR, ERBB2, EZH2, FAM123B, FBXW7, FGFR3, FLCN, FLT3, GNAS, HRAS, IDH1, JAK2, KDM5C, KDM6A, KDR, KIT, MAP2K4, MET, MLH1, MSH2, MSH6, MYC, NF1, NF2, NOTCH1, NPM1, NRAS, NTRK3, PALB2, P…
