# Supplementary material for: Proteasome Inhibitors Block DNA Repair and Radiosensitize Non-Small Cell Lung Cancer
Source: PLoS One. 2013 Sep 5;8(9):e73710. doi: 10.1371/journal.pone.0073710 (PMC3764058; doi:10.1371/journal.pone.0073710)
Supplement: Table S2 — Whole genome shRNA screen hits in A549 and NCI-H460. Complete list of whole genome shRNA screen hits in A549 and NCI-H460. Each of the 1,667 genes was the target of at least one shRNA sequence whose representation decreased by at least two-fold during passage in both cell lines. Listed are the numbers of shRNA sequences in the screen targeting each gene, and the score for each cell line. To derive the score, one point was given for each shRNA sequence whose representation decreased by at least two-fold during passage, and one half point was given for each sequence whose representation decreased by 20.5 to 1-fold. One point was subtracted for each shRNA sequence whose representation increased by at least two-fold during passage, and one half point was given for each sequence whose representation increased by 20.5 to 1-fold, to penalize discordant effects. (XLSX) [file pone.0073710.s009.xlsx]

## Sheet: Sheet1
Supplemental Table 2. Whole genome shRNA screen hits in A549 and NCI-H460
Gene symbol	# shRNAs in pool	A549 score	H460 score	sum
PSMA1	6	-4.5	-6	-10.5
CPLX2	8	-4.5	-6	-10.5
EIF3A	5	-5	-5	-10
DDR1	5	-4	-5	-9
EEF1A1	5	-5	-4	-9
DYNLRB1	11	-3.5	-5.5	-9
NR3C2	12	-4	-5	-9
HNRPM	6	-3.5	-5	-8.5
DDX47	8	-2	-6.5	-8.5
PHF7	9	-3.5	-5	-8.5
COPS4	6	-5	-3	-8
LARP1	6	-2.5	-5.5	-8
LOC652826	4	-3.5	-4	-7.5
EPRS	5	-4	-3.5	-7.5
ITSN2	5	-3	-4.5	-7.5
KPNB1	4	-3.5	-3.5	-7
MAD2L1	5	-4.5	-2.5	-7
SLC30A8	6	-2.5	-4.5	-7
BTF3	4	-3.5	-3	-6.5
RPL35A	4	-2.5	-4	-6.5
SF3B14	4	-4	-2.5	-6.5
EIF3J	5	-3	-3.5	-6.5
RPL39	5	-2	-4.5	-6.5
KCNK3	6	-3	-3.5	-6.5
KCNMB3	6	-2	-4.5	-6.5
PDPK1	7	-2	-4.5	-6.5
FGF17	3	-3	-3	-6
KCND3	3	-3	-3	-6
LOC391135	3	-3	-3	-6
LOC642250	3	-3	-3	-6
NUP214	3	-3	-3	-6
PSMD3	3	-3	-3	-6
RICS	3	-3	-3	-6
CRELD2	4	-2.5	-3.5	-6
DDX21	4	-3	-3	-6
PSMA6	4	-3	-3	-6
RBX1	4	-3	-3	-6
CTSB	5	-2	-4	-6
DFNB59	5	-2.5	-3.5	-6
GNL2	5	-3	-3	-6
KCNC2	5	-2.5	-3.5	-6
TOPBP1	5	-3	-3	-6
DYNC1H1	7	-4	-2	-6
KEAP1	7	-2.5	-3.5	-6
RPA2	8	-2.5	-3.5	-6
LAPTM4A	3	-2.5	-3	-5.5
MCM5	3	-2.5	-3	-5.5
PMS2L5	3	-2.5	-3	-5.5
POLR2E	3	-2.5	-3	-5.5
UBA52	3	-2.5	-3	-5.5
ZP4	3	-3	-2.5	-5.5
DVL2	4	-2.5	-3	-5.5
LOC441259	4	-2.5	-3	-5.5
PSMD6	4	-3	-2.5	-5.5
FBXL13	5	-2.5	-3	-5.5
FLJ30838	5	-2.5	-3	-5.5
MCM6	5	-2	-3.5	-5.5
RASA3	5	-3	-2.5	-5.5
RPS20	5	-2.5	-3	-5.5
TNC	5	-3	-2.5	-5.5
CAP2	6	-2.5	-3	-5.5
KCNA10	6	-2.5	-3	-5.5
LOC730429	6	-1.5	-4	-5.5
MYB	6	-2.5	-3	-5.5
SMURF1	6	-3	-2.5	-5.5
WNK2	6	-3	-2.5	-5.5
CLEC1B	7	-3	-2.5	-5.5
PTPN9	7	-1	-4.5	-5.5
ESR2	8	-1.5	-4	-5.5
DDX42	10	-2.5	-3	-5.5
MAPKAPK5	10	-2	-3.5	-5.5
ARCN1	3	-3	-2	-5
EIF2S2	3	-2	-3	-5
KCNIP2	3	-2	-3	-5
LGI4	3	-3	-2	-5
LSM2	3	-3	-2	-5
SFXN3	3	-2.5	-2.5	-5
CNOT4	4	-2	-3	-5
FUBP1	4	-2.5	-2.5	-5
KCNT1	4	-2.5	-2.5	-5
LOC130865	4	-3	-2	-5
PHF5A	4	-3	-2	-5
RRS1	4	-1	-4	-5
UCKL1	4	-3	-2	-5
C3orf55	5	-2	-3	-5
CACNA1A	5	-2.5	-2.5	-5
CTNNA1	5	-2	-3	-5
CUBN	5	-2.5	-2.5	-5
DDX24	5	-1	-4	-5
DHX9	5	-3.5	-1.5	-5
FLJ43505	5	-1.5	-3.5	-5
NUP205	5	-2	-3	-5
PLRG1	5	-2	-3	-5
POLE	5	-3	-2	-5
PSMC6	5	-3.5	-1.5	-5
RNF168	5	-2	-3	-5
VPS13D	5	-1.5	-3.5	-5
XPO1	5	-2.5	-2.5	-5
ZNF45	5	-1	-4	-5
ACACB	6	-2	-3	-5
CACNA1C	6	-2.5	-2.5	-5
EFCAB2	6	-3	-2	-5
EIF2S1	6	-3	-2	-5
GUSBL2	6	-2	-3	-5
OPA1	6	-2	-3	-5
POLR2B	6	-2.5	-2.5	-5
TRIM46	6	-1	-4	-5
TRIP13	6	-2.5	-2.5	-5
PPARG	10	-3.5	-1.5	-5
RAC1	10	-1.5	-3.5	-5
NR1H4	12	-3	-2	-5
DAPP1	3	-1.5	-3	-4.5
HADHA	3	-1.5	-3	-4.5
IARS	3	-2.5	-2	-4.5
LGTN	3	-1.5	-3	-4.5
LSP1	3	-2.5	-2	-4.5
MAGOH	3	-1.5	-3	-4.5
PCSK2	3	-2	-2.5	-4.5
PLA2G2A	3	-2	-2.5	-4.5
PPP1R12A	3	-2	-2.5	-4.5
RPS25	3	-2.5	-2	-4.5
SMC2	3	-2.5	-2	-4.5
SPTB	3	-2	-2.5	-4.5
THOC2	3	-2	-2.5	-4.5
VWF	3	-1.5	-3	-4.5
ADARB2	4	-2.5	-2	-4.5
ATP2B2	4	-2	-2.5	-4.5
BAP1	4	-2.5	-2	-4.5
BAT1	4	-3	-1.5	-4.5
C13orf23	4	-1.5	-3	-4.5
C17orf79	4	-1.5	-3	-4.5
CCDC88A	4	-2	-2.5	-4.5
CCT2	4	-1.5	-3	-4.5
CHL1	4	-1.5	-3	-4.5
FGA	4	-2	-2.5	-4.5
GLUL	4	-2.5	-2	-4.5
GSS	4	-2.5	-2	-4.5
GTDC1	4	-2	-2.5	-4.5
GTPBP4	4	-1.5	-3	-4.5
HIST1H1PS2	4	-1.5	-3	-4.5
MPO	4	-2	-2.5	-4.5
MS4A1	4	-2	-2.5	-4.5
PKD2L1	4	-1.5	-3	-4.5
POP5	4	-1.5	-3	-4.5
SLC9A3	4	-1.5	-3	-4.5
TMEM81	4	-2	-2.5	-4.5
TTK	4	-2.5	-2	-4.5
CAMKK1	5	-2.5	-2	-4.5
FANCA	5	-1.5	-3	-4.5
GRIN2B	5	-2	-2.5	-4.5
GSTA3	5	-2.5	-2	-4.5
KCNS2	5	-1.5	-3	-4.5
MTTP	5	-2	-2.5	-4.5
NR1I3	5	-1.5	-3	-4.5
UTP6	5	-1.5	-3	-4.5
ZBTB24	5	-2	-2.5	-4.5
ASB8	6	-2	-2.5	-4.5
CD83	6	-3	-1.5	-4.5
CDC5L	6	-1.5	-3	-4.5
DEFB118	6	-3	-1.5	-4.5
FBXO7	6	-2	-2.5	-4.5
TAOK2	6	-1.5	-3	-4.5
UNC13C	6	-2.5	-2	-4.5
ABHD2	7	-1.5	-3	-4.5
PPP1R8	7	-1	-3.5	-4.5
MUC19	9	-1	-3.5	-4.5
ACY1	2	-2	-2	-4
ANPEP	2	-2	-2	-4
C21orf67	2	-2	-2	-4
C7orf47	2	-2	-2	-4
COPA	2	-2	-2	-4
COPB2	2	-2	-2	-4
COQ5	2	-2	-2	-4
EIF2B3	2	-2	-2	-4
EIF3F	2	-2	-2	-4
EIF3G	2	-2	-2	-4
GIP	2	-2	-2	-4
GK5	2	-2	-2	-4
ICMT	2	-2	-2	-4
LOC345222	2	-2	-2	-4
LOC641734	2	-2	-2	-4
LOC729782	2	-2	-2	-4
NBEAL2	2	-2	-2	-4
NKG7	2	-2	-2	-4
OAS1	2	-2	-2	-4
OGG1	2	-2	-2	-4
OSBPL9	2	-2	-2	-4
POLM	2	-2	-2	-4
PRO1768	2	-2	-2	-4
PSMA7	2	-2	-2	-4
RNU13P1	2	-2	-2	-4
RPL11	2	-2	-2	-4
RPS14	2	-2	-2	-4
SCN4A	2	-2	-2	-4
SEC61B	2	-2	-2	-4
SPRYD4	2	-2	-2	-4
TCP1	2	-2	-2	-4
TRIM31	2	-2	-2	-4
TRIM41	2	-2	-2	-4
TUBG1	2	-2	-2	-4
WBSCR28	2	-2	-2	-4
ZFP57	2	-2	-2	-4
ABCA5	3	-1.5	-2.5	-4
ATF1	3	-2	-2	-4
B4GALNT4	3	-1	-3	-4
BAIAP2L2	3	-2	-2	-4
CCL19	3	-2	-2	-4
DACT1	3	-2	-2	-4
DEFB122	3	-3	-1	-4
DKFZP313P036	3	-1	-3	-4
DNAJC8	3	-1.5	-2.5	-4
EPHA8	3	-1.5	-2.5	-4
EWSR1	3	-2	-2	-4
EXT2	3	-2.5	-1.5	-4
FBP2	3	-1.5	-2.5	-4
FIP1L1	3	-3	-1	-4
GLT25D2	3	-2	-2	-4
HIVEP2	3	-2	-2	-4
LENG1	3	-2.5	-1.5	-4
LOC150221	3	-1	-3	-4
LOC389992	3	-1.5	-2.5	-4
LOC642311	3	-2	-2	-4
MAPK8IP2	3	-2	-2	-4
MKI67	3	-2.5	-1.5	-4
MLF2	3	-2	-2	-4
NOLA1	3	-2	-2	-4
NPNT	3	-2	-2	-4
PRMT7	3	-1.5	-2.5	-4
PRPF6	3	-2.5	-1.5	-4
PRPF8	3	-1	-3	-4
QRICH1	3	-1.5	-2.5	-4
RASGRP2	3	-1.5	-2.5	-4
SART1	3	-2	-2	-4
SLC25A33	3	-2	-2	-4
SLC29A3	3	-2	-2	-4
SLC38A3	3	-2	-2	-4
SPAM1	3	-1.5	-2.5	-4
SPECC1L	3	-1	-3	-4
STAR	3	-1.5	-2.5	-4
TECTA	3	-2	-2	-4
TMEM30A	3	-2	-2	-4
TRIM54	3	-2	-2	-4
WAC	3	-2	-2	-4
ZAP70	3	-1.5	-2.5	-4
ZNF302	3	-2	-2	-4
ZNF516	3	-1	-3	-4
ZP2	3	-3	-1	-4
C3	4	-1	-3	-4
DKFZP566F0947	4	-1	-3	-4
DMGDH	4	-2	-2	-4
EGR1	4	-3	-1	-4
EIF3E	4	-1	-3	-4
ERICH1	4	-2	-2	-4
ERV3	4	-3	-1	-4
GINS4	4	-2	-2	-4
GSK3B	4	-1	-3	-4
HMBS	4	-2	-2	-4
ITGB7	4	-1	-3	-4
KCNMB1	4	-2.5	-1.5	-4
LITAF	4	-2.5	-1.5	-4
LOC143381	4	-1.5	-2.5	-4
LOC285548	4	-2	-2	-4
LOC402116	4	-2.5	-1.5	-4
LOC643825	4	-2	-2	-4
LYK5	4	-1.5	-2.5	-4
MMP12	4	-2	-2	-4
NARG1	4	-1	-3	-4
NEUROD4	4	-2	-2	-4
NRCAM	4	-2	-2	-4
OSBP	4	-1	-3	-4
P2RX2	4	-2	-2	-4
PDE4B	4	-2	-2	-4
PHLPPL	4	-1.5	-2.5	-4
PPP1R15B	4	-2	-2	-4
PRR16	4	-2	-2	-4
PTPRA	4	-1.5	-2.5	-4
PWP2	4	-2	-2	-4
RFXDC2	4	-2	-2	-4
RPL30	4	-1.5	-2.5	-4
RPS23	4	-2	-2	-4
RREB1	4	-2	-2	-4
UTP11L	4	-2	-2	-4
VAMP5	4	-1.5	-2.5	-4
ACVRL1	5	-1	-3	-4
AHNAK	5	-2	-2	-4
FAM64A	5	-2	-2	-4
FOXA2	5	-1.5	-2.5	-4
FPR1	5	-2	-2	-4
IFNK	5	-2	-2	-4
ILF3	5	-2	-2	-4
KRIT1	5	-2	-2	-4
LOC146053	5	-3	-1	-4
MAP3K7IP2	5	-1	-3	-4
MASTL	5	-1.5	-2.5	-4
NDC80	5	-2.5	-1.5	-4
PCYOX1L	5	-2.5	-1.5	-4
PLAA	5	-1	-3	-4
RBBP7	5	-2.5	-1.5	-4
SNRPG	5	-1	-3	-4
DHX38	6	-1	-3	-4
IRAK2	6	-2	-2	-4
MLF1	6	-1.5	-2.5	-4
NR0B2	6	-2	-2	-4
C10orf28	7	-2	-2	-4
GNG4	7	-2.5	-1.5	-4
NSD1	7	-2.5	-1.5	-4
RNF20	7	-1	-3	-4
STARD10	7	-1	-3	-4
SYNE2	8	-1.5	-2.5	-4
ZSCAN2	8	-2	-2	-4
ACVR2B	9	-2.5	-1.5	-4
LTBP2	9	-1.5	-2.5	-4
RORA	10	-1	-3	-4
ACOX3	2	-1.5	-2	-3.5
ALOX15	2	-1.5	-2	-3.5
ATP4B	2	-2	-1.5	-3.5
BCAS2	2	-1.5	-2	-3.5
C16orf46	2	-1.5	-2	-3.5
C21orf56	2	-2	-1.5	-3.5
COPB1	2	-1.5	-2	-3.5
DAG1	2	-2	-1.5	-3.5
FAUP1	2	-2	-1.5	-3.5
FCGR2B	2	-1.5	-2	-3.5
FNDC4	2	-1.5	-2	-3.5
FZD8	2	-1.5	-2	-3.5
GFPT2	2	-1.5	-2	-3.5
GPR15	2	-1.5	-2	-3.5
IPO13	2	-1.5	-2	-3.5
LOC390354	2	-1.5	-2	-3.5
LOC730270	2	-1.5	-2	-3.5
LRIT1	2	-1.5	-2	-3.5
LRRC30	2	-1.5	-2	-3.5
NDUFB5	2	-1.5	-2	-3.5
NHP2L1	2	-2	-1.5	-3.5
NHSL1	2	-2	-1.5	-3.5
RASSF7	2	-1.5	-2	-3.5
RPA1	2	-1.5	-2	-3.5
RPL10A	2	-1.5	-2	-3.5
SCO2	2	-2	-1.5	-3.5
SF3A2	2	-2	-1.5	-3.5
SLC2A11	2	-1.5	-2	-3.5
SMOX	2	-1.5	-2	-3.5
SNRPD2	2	-1.5	-2	-3.5
TBC1D8	2	-1.5	-2	-3.5
TMEM63A	2	-1.5	-2	-3.5
ABCE1	3	-1.5	-2	-3.5
ANAPC2	3	-2	-1.5	-3.5
APC2	3	-1	-2.5	-3.5
ARRDC1	3	-1.5	-2	-3.5
BCL7B	3	-2	-1.5	-3.5
BDH2	3	-1.5	-2	-3.5
C10orf71	3	-2	-1.5	-3.5
C12orf43	3	-2	-1.5	-3.5
C12orf54	3	-1.5	-2	-3.5
C1orf74	3	-2	-1.5	-3.5
C8orf71	3	-1.5	-2	-3.5
C9orf27	3	-1.5	-2	-3.5
CLU	3	-1.5	-2	-3.5
COMMD7	3	-1.5	-2	-3.5
FLJ35934	3	-2	-1.5	-3.5
FLT3	3	-1.5	-2	-3.5
GABARAPL2	3	-1	-2.5	-3.5
GNS	3	-2	-1.5	-3.5
GSG2	3	-2	-1.5	-3.5
HDAC3	3	-1.5	-2	-3.5
HLA-DOB	3	-2	-1.5	-3.5
HOXC11	3	-1.5	-2	-3.5
HSPE1	3	-2	-1.5	-3.5
HYAL1	3	-1.5	-2	-3.5
INCENP	3	-2	-1.5	-3.5
KCNH4	3	-1.5	-2	-3.5
KCTD16	3	-1.5	-2	-3.5
KIAA1875	3	-2.5	-1	-3.5
KRTCAP3	3	-1.5	-2	-3.5
LIMA1	3	-1.5	-2	-3.5
LOC162073	3	-1.5	-2	-3.5
LOC196549	3	-1	-2.5	-3.5
LOC285908	3	-2	-1.5	-3.5
LOC339979	3	-2	-1.5	-3.5
LOC387753	3	-1	-2.5	-3.5
LOC392310	3	-1	-2.5	-3.5
LOC401504	3	-1.5	-2	-3.5
LPL	3	-1	-2.5	-3.5
MED6	3	-1.5	-2	-3.5
MMP16	3	-1	-2.5	-3.5
MOSC2	3	-2	-1.5	-3.5
MS4A6A	3	-1.5	-2	-3.5
NEFL	3	-1	-2.5	-3.5
NFE2L1	3	-2.5	-1	-3.5
PGLS	3	-1.5	-2	-3.5
PIP4K2B	3	-1.5	-2	-3.5
PPCDC	3	-1.5	-2	-3.5
PSENEN	3	-1.5	-2	-3.5
PWWP2A	3	-2	-1.5	-3.5
RAB2B	3	-2	-1.5	-3.5
RFX4	3	-2	-1.5	-3.5
RPN2	3	-2	-1.5	-3.5
SEC22C	3	-1.5	-2	-3.5
SEMA3B	3	-1.5	-2	-3.5
SLC25A14	3	-1.5	-2	-3.5
SNRP70	3	-2	-1.5	-3.5
SNW1	3	-2.5	-1	-3.5
ST18	3	-1.5	-2	-3.5
SULT1C2	3	-1.5	-2	-3.5
TMEPAI	3	-2	-1.5	-3.5
TRAFD1	3	-2.5	-1	-3.5
UBTF	3	-1.5	-2	-3.5
ULBP1	3	-1.5	-2	-3.5
VPRBP	3	-1.5	-2	-3.5
WDR24	3	-2	-1.5	-3.5
WDR3	3	-1	-2.5	-3.5
ZCCHC5	3	-1.5	-2	-3.5
ZNF57	3	-1.5	-2	-3.5
ZNRF3	3	-1.5	-2	-3.5
DSCR4	4	-1.5	-2	-3.5
DYNC1I2	4	-1	-2.5	-3.5
EIF4A1	4	-1.5	-2	-3.5
EYA1	4	-1.5	-2	-3.5
EYA4	4	-2	-1.5	-3.5
FAM76B	4	-1	-2.5	-3.5
FAM82A	4	-1	-2.5	-3.5
IPO7	4	-1	-2.5	-3.5
KCNQ4	4	-2	-1.5	-3.5
KLK13	4	-1.5	-2	-3.5
LENG6	4	-2	-1.5	-3.5
LGALS9	4	-1	-2.5	-3.5
LOC284296	4	-1.5	-2	-3.5
LOC401825	4	-1.5	-2	-3.5
LOC643709	4	-1	-2.5	-3.5
LOC647145	4	-1	-2.5	-3.5
LOC649925	4	-1.5	-2	-3.5
LOC653562	4	-1	-2.5	-3.5
LOC728303	4	-2	-1.5	-3.5
LOC729264	4	-1.5	-2	-3.5
NANS	4	-1.5	-2	-3.5
NOD1	4	-2	-1.5	-3.5
NR1H2	4	-1	-2.5	-3.5
PKIG	4	-1.5	-2	-3.5
PPP1R8P	4	-2	-1.5	-3.5
RAD52	4	-2.5	-1	-3.5
S100A8	4	-1	-2.5	-3.5
TBR1	4	-1.5	-2	-3.5
TMED2	4	-1	-2.5	-3.5
WIF1	4	-2	-1.5	-3.5
XRN2	4	-1.5	-2	-3.5
ATP7B	5	-1	-2.5	-3.5
FCER1A	5	-1.5	-2	-3.5
GRB2	5	-2.5	-1	-3.5
KCND2	5	-1.5	-2	-3.5
LOC285928	5	-2.5	-1	-3.5
MCRS1	5	-1	-2.5	-3.5
NAT2	5	-1	-2.5	-3.5
PCTK3	5	-1.5	-2	-3.5
PLEKHG6	5	-1.5	-2	-3.5
RAB23	5	-1.5	-2	-3.5
SH3BP4	5	-1.5	-2	-3.5
SHMT2	5	-2	-1.5	-3.5
TMEM158	5	-2	-1.5	-3.5
UBR4	5	-1	-2.5	-3.5
YES1	5	-1.5	-2	-3.5
C14orf119	6	-1.5	-2	-3.5
FAT3	6	-2	-1.5	-3.5
FLJ90231	6	-1	-2.5	-3.5
LASP1	6	-1.5	-2	-3.5
LOC728492	6	-2	-1.5	-3.5
PBRM1	6	-1	-2.5	-3.5
PHIP	6	-1	-2.5	-3.5
SERPINB6	6	-1	-2.5	-3.5
SNX21	6	-1	-2.5	-3.5
SP100	6	-1	-2.5	-3.5
YME1L1	6	-2	-1.5	-3.5
ZBTB44	6	-2	-1.5	-3.5
SNTB2	7	-2.5	-1	-3.5
UCP3	7	-2	-1.5	-3.5
NR2E1	8	-1.5	-2	-3.5
SENP5	8	-2	-1.5	-3.5
SETBP1	9	-2	-1.5	-3.5
ABLIM1	2	-1.5	-1.5	-3
ABTB1	2	-1	-2	-3
ADAR	2	-1.5	-1.5	-3
AKT2	2	-1.5	-1.5	-3
ARL13A	2	-2	-1	-3
BLNK	2	-1	-2	-3
BXDC1	2	-1	-2	-3
C1orf152	2	-2	-1	-3
C1QTNF5	2	-1.5	-1.5	-3
C21orf7	2	-1.5	-1.5	-3
C6orf59	2	-2	-1	-3
CAPN11	2	-1	-2	-3
CD74	2	-1	-2	-3
CD79B	2	-2	-1	-3
CECR2	2	-1.5	-1.5	-3
CHERP	2	-1	-2	-3
COL5A2	2	-1	-2	-3
CTNNBIP1	2	-1	-2	-3
CXORF25	2	-1.5	-1.5	-3
DBH	2	-1.5	-1.5	-3
DEDD	2	-2	-1	-3
DSCAML1	2	-1.5	-1.5	-3
EIF1AX	2	-2	-1	-3
FAM129B	2	-1	-2	-3
FRAP1	2	-1	-2	-3
GALNS	2	-1	-2	-3
HDGF	2	-1	-2	-3
HSD17B8	2	-1.5	-1.5	-3
IDH1	2	-1	-2	-3
ISCU	2	-2	-1	-3
KCNH6	2	-1.5	-1.5	-3
KIF4B	2	-1	-2	-3
LGR6	2	-1.5	-1.5	-3
LMNB2	2	-2	-1	-3
LOC158452	2	-1.5	-1.5	-3
LOC347333	2	-1	-2	-3
LOC388720	2	-1	-2	-3
LOC388946	2	-2	-1	-3
LOC644170	2	-1.5	-1.5	-3
LOC646895	2	-1.5	-1.5	-3
LOC728064	2	-1.5	-1.5	-3
MAGEC3	2	-1	-2	-3
MON1A	2	-1	-2	-3
MYD88	2	-1.5	-1.5	-3
MYH7	2	-1	-2	-3
MYOG	2	-1	-2	-3
NTRK3	2	-1	-2	-3
OCIAD2	2	-1	-2	-3
OR10H3	2	-1	-2	-3
OR2J3	2	-1	-2	-3
OR52M1	2	-1	-2	-3
PCK1	2	-1.5	-1.5	-3
POLR2I	2	-1.5	-1.5	-3
PSMD2	2	-1	-2	-3
PUF60	2	-1	-2	-3
SCTR	2	-2	-1	-3
SF3B2	2	-1	-2	-3
SIGIRR	2	-2	-1	-3
SLC26A7	2	-1	-2	-3
SPDEF	2	-1.5	-1.5	-3
tAKR	2	-1	-2	-3
TCOF1	2	-1	-2	-3
TRPV3	2	-1	-2	-3
VSX1	2	-1	-2	-3
WSCD2	2	-1	-2	-3
ZNF764	2	-1	-2	-3
2'-PDE	3	-1	-2	-3
ABCC10	3	-1.5	-1.5	-3
ANKRD11	3	-1.5	-1.5	-3
ARMC7	3	-1.5	-1.5	-3
BCAS4	3	-2	-1	-3
BMP15	3	-1.5	-1.5	-3
C17orf64	3	-1	-2	-3
CABP4	3	-1	-2	-3
CASP2	3	-1	-2	-3
CASP7	3	-2	-1	-3
CD6	3	-1	-2	-3
CDC42BPG	3	-1.5	-1.5	-3
CETN2	3	-1.5	-1.5	-3
CKAP5	3	-2	-1	-3
CLEC3A	3	-1	-2	-3
CLPS	3	-1	-2	-3
CRBN	3	-1.5	-1.5	-3
CYLD	3	-1	-2	-3
DHRS3	3	-2	-1	-3
DIP	3	-1	-2	-3
DLX5	3	-1	-2	-3
DNAJC11	3	-1.5	-1.5	-3
DNASE1L2	3	-1	-2	-3
DPYSL2	3	-1	-2	-3
DYDC2	3	-1	-2	-3
EAF1	3	-1.5	-1.5	-3
EIF4ENIF1	3	-1	-2	-3
FGFR1	3	-1	-2	-3
GALK2	3	-2	-1	-3
GALNT13	3	-1	-2	-3
GNB3	3	-1	-2	-3
GPX7	3	-1	-2	-3
GSK3A	3	-1.5	-1.5	-3
HCK	3	-1	-2	-3
HSD17B2	3	-1.5	-1.5	-3
KCNMB4	3	-1.5	-1.5	-3
KIAA0953	3	-1	-2	-3
KSR2	3	-1	-2	-3
LENG4	3	-1	-2	-3
LOC284344	3	-1.5	-1.5	-3
LOC285401	3	-1.5	-1.5	-3
LOC339803	3	-1	-2	-3
LOC400891	3	-1.5	-1.5	-3
LOC648947	3	-1	-2	-3
LOC728204	3	-2	-1	-3
LOC730081	3	-1	-2	-3
MAP4K2	3	-2	-1	-3
MRPL32	3	-1	-2	-3
MTRR	3	-1.5	-1.5	-3
MYST4	3	-2	-1	-3
NNT	3	-1	-2	-3
OR9Q2	3	-2	-1	-3
PCBP3	3	-1	-2	-3
PDZD11	3	-1.5	-1.5	-3
PIK3R2	3	-2	-1	-3
PKD1L3	3	-1.5	-1.5	-3
PRPH	3	-1.5	-1.5	-3
PXN	3	-2	-1	-3
RHCG	3	-1	-2	-3
RPL38	3	-1	-2	-3
SAPS2	3	-1	-2	-3
SARS	3	-2	-1	-3
SLC22A5	3	-1	-2	-3
SLC25A20P	3	-1.5	-1.5	-3
SSR4	3	-1	-2	-3
TBC1D16	3	-1.5	-1.5	-3
TEAD2	3	-1	-2	-3
TFAP2A	3	-1	-2	-3
THEG	3	-1.5	-1.5	-3
TMEM138	3	-1	-2	-3
TNFAIP2	3	-1.5	-1.5	-3
TOMM70A	3	-1.5	-1.5	-3
TRS3	3	-1.5	-1.5	-3
TSPAN12	3	-1.5	-1.5	-3
TTC25	3	-1	-2	-3
TTLL4	3	-1.5	-1.5	-3
TUSC2	3	-1	-2	-3
U2AF1	3	-1	-2	-3
USP39	3	-1.5	-1.5	-3
VIT	3	-1	-2	-3
VPS29	3	-1.5	-1.5	-3
WDR36	3	-1	-2	-3
XPO4	3	-2	-1	-3
YIPF5	3	-1	-2	-3
ZBTB8OS	3	-2	-1	-3
ZMYM3	3	-1.5	-1.5	-3
ABL2	4	-2	-1	-3
ADSS	4	-1	-2	-3
ASXL2	4	-1	-2	-3
ATP5B	4	-1	-2	-3
ATP6V1B2	4	-1.5	-1.5	-3
BIRC2	4	-2	-1	-3
C10orf51	4	-1	-2	-3
C14orf145	4	-1	-2	-3
CALM1P2	4	-1.5	-1.5	-3
CBLN4	4	-2	-1	-3
CCT3	4	-2	-1	-3
CENTD3	4	-1.5	-1.5	-3
CEP70	4	-1.5	-1.5	-3
CHRNB3	4	-1	-2	-3
COMMD3	4	-1.5	-1.5	-3
CPOX	4	-1	-2	-3
DKFZP586H2123	4	-1	-2	-3
DPP4	4	-2	-1	-3
FANCD2	4	-2	-1	-3
FBXL12	4	-1.5	-1.5	-3
FNBP4	4	-1	-2	-3
FZD3	4	-1	-2	-3
HNRNPU	4	-1	-2	-3
INPPL1	4	-1	-2	-3
KRTHBP3	4	-1	-2	-3
LIPA	4	-1	-2	-3
LOC152274	4	-1	-2	-3
LOC283486	4	-1	-2	-3
LOC401777	4	-2	-1	-3
LOC646048	4	-1.5	-1.5	-3
LYPD6	4	-1.5	-1.5	-3
MR1	4	-1.5	-1.5	-3
MTHFD1L	4	-1	-2	-3
NUP93	4	-1.5	-1.5	-3
PRRC1	4	-1	-2	-3
PSD2	4	-1.5	-1.5	-3
RNF157	4	-1	-2	-3
ROR2	4	-2	-1	-3
SCFD1	4	-2	-1	-3
SEC63	4	-1	-2	-3
TDRKH	4	-1	-2	-3
TP53I3	4	-1.5	-1.5	-3
TRAF3IP3	4	-1.5	-1.5	-3
UBE1	4	-1	-2	-3
UBE2D2	4	-1.5	-1.5	-3
VSIG4	4	-1	-2	-3
YTHDF1	4	-2	-1	-3
ZNF804A	4	-1.5	-1.5	-3
APOD	5	-1	-2	-3
B2M	5	-2	-1	-3
C20orf108	5	-1	-2	-3
CDK7	5	-1.5	-1.5	-3
DHRS9	5	-1	-2	-3
EPS8	5	-1	-2	-3
HEXB	5	-1.5	-1.5	-3
HIF1AN	5	-2	-1	-3
KCNA2	5	-1.5	-1.5	-3
KIF4A	5	-1	-2	-3
KLHL20	5	-1.5	-1.5	-3
LIN9	5	-1	-2	-3
MAN1A2	5	-1	-2	-3
NEGR1	5	-1	-2	-3
PDGFA	5	-2	-1	-3
PDPR	5	-1.5	-1.5	-3
PLK1	5	-1	-2	-3
SENP8	5	-1	-2	-3
SLC30A5	5	-1	-2	-3
SSSCA1	5	-2	-1	-3
TRAF4	5	-1	-2	-3
USP6	5	-1.5	-1.5	-3
WFDC13	5	-2	-1	-3
ANKHD1	6	-1	-2	-3
EPB41L4B	6	-1	-2	-3
FAM92A3	6	-1.5	-1.5	-3
KRAS	6	-1	-2	-3
LOC442232	6	-2	-1	-3
MSH6	6	-1	-2	-3
MTMR3	6	-1.5	-1.5	-3
RORC	6	-1	-2	-3
TPD52L1	6	-1	-2	-3
UHRF2	6	-1.5	-1.5	-3
WDSOF1	6	-1.5	-1.5	-3
COPS2	7	-1.5	-1.5	-3
EXOSC8	7	-1	-2	-3
IL1RAP	7	-1.5	-1.5	-3
HSPA4	8	-1	-2	-3
NR2C2	10	-1	-2	-3
ALOX5	2	-1.5	-1	-2.5
ANKHD1-EIF4EBP3	2	-1.5	-1	-2.5
AP3B2	2	-1.5	-1	-2.5
AQP12A	2	-1.5	-1	-2.5
C1orf79	2	-1.5	-1	-2.5
C20orf94	2	-1.5	-1	-2.5
C6orf221	2	-1.5	-1	-2.5
C9orf75	2	-1	-1.5	-2.5
CA11	2	-1	-1.5	-2.5
CLMN	2	-1	-1.5	-2.5
COX4I2	2	-1	-1.5	-2.5
CRY1	2	-1	-1.5	-2.5
DDX54	2	-1	-1.5	-2.5
EIF3B	2	-1.5	-1	-2.5
EMP3	2	-1.5	-1	-2.5
FAAH	2	-1.5	-1	-2.5
FAM14A	2	-1	-1.5	-2.5
FAM47B	2	-1.5	-1	-2.5
FBN3	2	-1	-1.5	-2.5
FBXO42	2	-1	-1.5	-2.5
FGL1	2	-1	-1.5	-2.5
FLJ36070	2	-1.5	-1	-2.5
FXYD5	2	-1.5	-1	-2.5
FYTTD1	2	-1	-1.5	-2.5
GAL3ST4	2	-1.5	-1	-2.5
GARS	2	-1.5	-1	-2.5
GATA4	2	-1	-1.5	-2.5
GCDH	2	-1	-1.5	-2.5
GIMAP1	2	-1	-1.5	-2.5
GLTSCR2	2	-1	-1.5	-2.5
GNGT1	2	-1.5	-1	-2.5
GPR162	2	-1	-1.5	-2.5
HNRNPL	2	-1	-1.5	-2.5
INTS4	2	-1	-1.5	-2.5
ITGA7	2	-1	-1.5	-2.5
KLHDC7B	2	-1.5	-1	-2.5
KLK11	2	-1	-1.5	-2.5
KRT19	2	-1.5	-1	-2.5
KRT31	2	-1	-1.5	-2.5
LOC253962	2	-1	-1.5	-2.5
LOC254848	2	-1.5	-1	-2.5
LOC284412	2	-1	-1.5	-2.5
LOC391807	2	-1	-1.5	-2.5
LOC441873	2	-1.5	-1	-2.5
LOC645773	2	-1	-1.5	-2.5
LOC646753	2	-1.5	-1	-2.5
LOC653414	2	-1	-1.5	-2.5
NFKBIL2	2	-1.5	-1	-2.5
OR4S2	2	-1	-1.5	-2.5
OR5AY1	2	-1.5	-1	-2.5
ORAI3	2	-1.5	-1	-2.5
OVOS2	2	-1.5	-1	-2.5
PLCH2	2	-1	-1.5	-2.5
PPRC1	2	-1	-1.5	-2.5
PRKAR2A	2	-1	-1.5	-2.5
PRKCSH	2	-1.5	-1	-2.5
PRPF31	2	-1	-1.5	-2.5
QPCTL	2	-1	-1.5	-2.5
SLC16A5	2	-1	-1.5	-2.5
SLC4A1	2	-1	-1.5	-2.5
SLC5A6	2	-1	-1.5	-2.5
SLC7A8	2	-1.5	-1	-2.5
SOX15	2	-1.5	-1	-2.5
TMED9	2	-1	-1.5	-2.5
TMEM22	2	-1	-1.5	-2.5
TMEM31	2	-1.5	-1	-2.5
TMEM44	2	-1.5	-1	-2.5
TMUB2	2	-1.5	-1	-2.5
TRPT1	2	-1	-1.5	-2.5
WDR42C	2	-1	-1.5	-2.5
WNT8A	2	-1	-1.5	-2.5
ZNF547	2	-1	-1.5	-2.5
APITD1	3	-1	-1.5	-2.5
BCAS3	3	-1	-1.5	-2.5
BLR1	3	-1.5	-1	-2.5
C10orf27	3	-1	-1.5	-2.5
C16orf53	3	-1	-1.5	-2.5
C17orf78	3	-1.5	-1	-2.5
C18orf25	3	-1	-1.5	-2.5
C9orf16	3	-1.5	-1	-2.5
C9orf43	3	-1	-1.5	-2.5
C9orf52	3	-1.5	-1	-2.5
CD19	3	-1	-1.5	-2.5
CEP250	3	-1.5	-1	-2.5
CMKLR1	3	-1.5	-1	-2.5
COPG	3	-1.5	-1	-2.5
COQ4	3	-1.5	-1	-2.5
CPNE9	3	-1	-1.5	-2.5
CTTN	3	-1	-1.5	-2.5
DDX18	3	-1.5	-1	-2.5
DDX46	3	-1	-1.5	-2.5
EDC4	3	-1.5	-1	-2.5
EIF4EBP1	3	-1	-1.5	-2.5
EXT1	3	-1	-1.5	-2.5
EYA2	3	-1	-1.5	-2.5
FAM48A	3	-1	-1.5	-2.5
FGD1	3	-1.5	-1	-2.5
FLJ21511	3	-1.5	-1	-2.5
FLJ38343	3	-1	-1.5	-2.5
FLJ46266	3	-1.5	-1	-2.5
FUT8	3	-1.5	-1	-2.5
GABBR1	3	-1	-1.5	-2.5
GPR79	3	-1.5	-1	-2.5
HDAC6	3	-1	-1.5	-2.5
HHAT	3	-1	-1.5	-2.5
HIST1H4D	3	-1.5	-1	-2.5
HIST4H4	3	-1.5	-1	-2.5
IARS2	3	-1	-1.5	-2.5
IRF6	3	-1	-1.5	-2.5
ITPR3	3	-1	-1.5	-2.5
KCTD6	3	-1	-1.5	-2.5
KIAA1751	3	-1	-1.5	-2.5
LCT	3	-1.5	-1	-2.5
LDHBP	3	-1	-1.5	-2.5
LECT1	3	-1.5	-1	-2.5
LHCGR	3	-1.5	-1	-2.5
LMCD1	3	-1	-1.5	-2.5
LOC125242	3	-1.5	-1	-2.5
LOC133629	3	-1.5	-1	-2.5
LOC148490	3	-1	-1.5	-2.5
LOC148766	3	-1.5	-1	-2.5
LOC253044	3	-1	-1.5	-2.5
LOC284033	3	-1.5	-1	-2.5
LOC286114	3	-1	-1.5	-2.5
LOC387790	3	-1	-1.5	-2.5
LOC388814	3	-1	-1.5	-2.5
LOC645163	3	-1.5	-1	-2.5
LOC93444	3	-1.5	-1	-2.5
LPIN3	3	-1	-1.5	-2.5
LSG1	3	-1	-1.5	-2.5
MAST3	3	-1.5	-1	-2.5
MRAS	3	-1	-1.5	-2.5
MRPL37	3	-1.5	-1	-2.5
NBPF3	3	-1	-1.5	-2.5
NCKAP1L	3	-1	-1.5	-2.5
NPBWR1	3	-1	-1.5	-2.5
NT5C2	3	-1	-1.5	-2.5
NUDT21	3	-1	-1.5	-2.5
NUTF2	3	-1	-1.5	-2.5
OAT	3	-1	-1.5	-2.5
OPCML	3	-1.5	-1	-2.5
OR12D2	3	-1.5	-1	-2.5
OR5AK4P	3	-1.5	-1	-2.5
PHF8	3	-1	-1.5	-2.5
PKN1	3	-1	-1.5	-2.5
POGZ	3	-1.5	-1	-2.5
POLR3A	3	-1	-1.5	-2.5
PRLR	3	-1.5	-1	-2.5
PTX3	3	-1	-1.5	-2.5
RERE	3	-1	-1.5	-2.5
RIF1	3	-1.5	-1	-2.5
RING1	3	-1	-1.5	-2.5
RP11-506K6.3	3	-1	-1.5	-2.5
RRM1	3	-1	-1.5	-2.5
SCN3B	3	-1	-1.5	-2.5
SF3B3	3	-1	-1.5	-2.5
SPATA19	3	-1	-1.5	-2.5
ST6GAL2	3	-1.5	-1	-2.5
STX1A	3	-1.5	-1	-2.5
SYN1	3	-1	-1.5	-2.5
TAAR5	3	-1	-1.5	-2.5
TNS3	3	-1	-1.5	-2.5
TSGA13	3	-1.5	-1	-2.5
TSKU	3	-1.5	-1	-2.5
TUBB2A	3	-1	-1.5	-2.5
VPS8	3	-1	-1.5	-2.5
WNK1	3	-1.5	-1	-2.5
ZBTB11	3	-1	-1.5	-2.5
ZNF643	3	-1	-1.5	-2.5
ACPL2	4	-1	-1.5	-2.5
ADCY6	4	-1	-1.5	-2.5
ATP6V0A4	4	-1	-1.5	-2.5
BMP3	4	-1	-1.5	-2.5
C15orf2	4	-1.5	-1	-2.5
C15orf24	4	-1.5	-1	-2.5
C1orf107	4	-1	-1.5	-2.5
CAT	4	-1	-1.5	-2.5
CCDC91	4	-1	-1.5	-2.5
CIAPIN1	4	-1	-1.5	-2.5
CNRIP1	4	-1.5	-1	-2.5
CYR61	4	-1.5	-1	-2.5
ENAM	4	-1.5	-1	-2.5
FBXO46	4	-1.5	-1	-2.5
GABRR1	4	-1	-1.5	-2.5
HIST2H3B	4	-1	-1.5	-2.5
HRASLS5	4	-1	-1.5	-2.5
IKZF1	4	-1	-1.5	-2.5
LCP1	4	-1	-1.5	-2.5
LOC391533	4	-1	-1.5	-2.5
LOC645538	4	-1.5	-1	-2.5
LOC653877	4	-1	-1.5	-2.5
LOC728198	4	-1.5	-1	-2.5
LRRTM2	4	-1	-1.5	-2.5
MTERFD1	4	-1	-1.5	-2.5
NEUROD1	4	-1	-1.5	-2.5
NOS1AP	4	-1	-1.5	-2.5
NUP210L	4	-1.5	-1	-2.5
OR9Q1	4	-1	-1.5	-2.5
ORC3L	4	-1	-1.5	-2.5
PLCG1	4	-1.5	-1	-2.5
RAB20	4	-1.5	-1	-2.5
TMEM16F	4	-1.5	-1	-2.5
TRA@	4	-1	-1.5	-2.5
UBE2D4	4	-1	-1.5	-2.5
WWC2	4	-1	-1.5	-2.5
ZNF589	4	-1	-1.5	-2.5
ANLN	5	-1.5	-1	-2.5
ARHGEF4	5	-1	-1.5	-2.5
ARID4A	5	-1.5	-1	-2.5
ARL3	5	-1	-1.5	-2.5
BAHD1	5	-1	-1.5	-2.5
CYP2E1	5	-1.5	-1	-2.5
GOLGA	5	-1.5	-1	-2.5
GTF2B	5	-1	-1.5	-2.5
KIAA0317	5	-1	-1.5	-2.5
MRPS22	5	-1.5	-1	-2.5
NCAM1	5	-1	-1.5	-2.5
OR1J1	5	-1.5	-1	-2.5
PJA1	5	-1	-1.5	-2.5
PRKAG1	5	-1.5	-1	-2.5
PTPN13	5	-1	-1.5	-2.5
RAB3A	5	-1	-1.5	-2.5
SLC22A3	5	-1.5	-1	-2.5
CDC25B	6	-1	-1.5	-2.5
CDKN1B	6	-1	-1.5	-2.5
LRRC42	6	-1.5	-1	-2.5
MAPK8	6	-1.5	-1	-2.5
RAD51	6	-1.5	-1	-2.5
SH3PXD2B	6	-1	-1.5	-2.5
SLFN5	6	-1	-1.5	-2.5
USP14	6	-1	-1.5	-2.5
KCNB1	7	-1.5	-1	-2.5
SCYL3	7	-1.5	-1	-2.5
FBXO11	8	-1	-1.5	-2.5
RORB	9	-1	-1.5	-2.5
ABHD8	1	-1	-1	-2
ABHD9	1	-1	-1	-2
ADCK4	1	-1	-1	-2
AQP7	1	-1	-1	-2
AQP8	1	-1	-1	-2
AQR	1	-1	-1	-2
ARC	1	-1	-1	-2
ARS2	1	-1	-1	-2
ATP13A1	1	-1	-1	-2
ATP8B2	1	-1	-1	-2
ATXN7L2	1	-1	-1	-2
BATF2	1	-1	-1	-2
BCL9	1	-1	-1	-2
BMP10	1	-1	-1	-2
C10orf25	1	-1	-1	-2
C10orf91	1	-1	-1	-2
C11orf48	1	-1	-1	-2
C16orf7	1	-1	-1	-2
C17orf87	1	-1	-1	-2
C1orf70	1	-1	-1	-2
C1orf85	1	-1	-1	-2
C21orf2	1	-1	-1	-2
C9orf70	1	-1	-1	-2
C9orf90	1	-1	-1	-2
CCDC19	1	-1	-1	-2
CCDC97	1	-1	-1	-2
CD34	1	-1	-1	-2
CD79A	1	-1	-1	-2
CEP57	1	-1	-1	-2
CFDP1	1	-1	-1	-2
CFHR3	1	-1	-1	-2
CHAD	1	-1	-1	-2
CIB2	1	-1	-1	-2
CLSTN3	1	-1	-1	-2
CNFN	1	-1	-1	-2
CNR2	1	-1	-1	-2
COL5A1	1	-1	-1	-2
COPS7A	1	-1	-1	-2
CRAT	1	-1	-1	-2
CRELD1	1	-1	-1	-2
CRHR2	1	-1	-1	-2
CSGlcA-T	1	-1	-1	-2
CSH1	1	-1	-1	-2
CTAGE6	1	-1	-1	-2
CTSW	1	-1	-1	-2
CYB561D2	1	-1	-1	-2
CYB5R2	1	-1	-1	-2
DCTN5	1	-1	-1	-2
DEGS2	1	-1	-1	-2
DKFZP434F142	1	-1	-1	-2
DLEU7	1	-1	-1	-2
DOK3	1	-1	-1	-2
DPP3	1	-1	-1	-2
DUOXA1	1	-1	-1	-2
ECSIT	1	-1	-1	-2
EFNA1	1	-1	-1	-2
ELK1	1	-1	-1	-2
ELP3	1	-1	-1	-2
EMILIN3	1	-1	-1	-2
ENO1	1	-1	-1	-2
ETF1P1	1	-1	-1	-2
EXOC7	1	-1	-1	-2
FABP6	1	-1	-1	-2
FAM122A	1	-1	-1	-2
FFAR1	1	-1	-1	-2
FLJ13224	1	-1	-1	-2
FLJ14816	1	-1	-1	-2
FLJ45055	1	-1	-1	-2
FNDC5	1	-1	-1	-2
GAGE2	1	-1	-1	-2
GLRX	1	-1	-1	-2
GPR119	1	-1	-1	-2
GPSM3	1	-1	-1	-2
GRIN3B	1	-1	-1	-2
GRWD1	1	-1	-1	-2
GSTM4	1	-1	-1	-2
GZMM	1	-1	-1	-2
HCCA2	1	-1	-1	-2
HCN2	1	-1	-1	-2
HCST	1	-1	-1	-2
HES7	1	-1	-1	-2
HIGD1C	1	-1	-1	-2
HIST1H3H	1	-1	-1	-2
HIST1H4A	1	-1	-1	-2
HLA-DPA2	1	-1	-1	-2
HOXD9	1	-1	-1	-2
HSPA6	1	-1	-1	-2
HTF9C	1	-1	-1	-2
HTR2A	1	-1	-1	-2
IDI2	1	-1	-1	-2
IGFALS	1	-1	-1	-2
IGSF9	1	-1	-1	-2
IL17RA	1	-1	-1	-2
IL4I1	1	-1	-1	-2
ISOC2	1	-1	-1	-2
KCNC4	1	-1	-1	-2
KCNN1	1	-1	-1	-2
KCTD21	1	-1	-1	-2
KRT16	1	-1	-1	-2
KRT74	1	-1	-1	-2
KRTAP4-3	1	-1	-1	-2
LCE2A	1	-1	-1	-2
LCE3C	1	-1	-1	-2
LCN8	1	-1	-1	-2
LFNG	1	-1	-1	-2
LMNA	1	-1	-1	-2
LMO1	1	-1	-1	-2
LMX1B	1	-1	-1	-2
LOC129293	1	-1	-1	-2
LOC146167	1	-1	-1	-2
LOC151825	1	-1	-1	-2
LOC205251	1	-1	-1	-2
LOC255480	1	-1	-1	-2
LOC283129	1	-1	-1	-2
LOC283345	1	-1	-1	-2
LOC283483	1	-1	-1	-2
LOC283728	1	-1	-1	-2
LOC284542	1	-1	-1	-2
LOC284912	1	-1	-1	-2
LOC285176	1	-1	-1	-2
LOC286348	1	-1	-1	-2
LOC338586	1	-1	-1	-2
LOC339778	1	-1	-1	-2
LOC340335	1	-1	-1	-2
LOC341315	1	-1	-1	-2
LOC343165	1	-1	-1	-2
LOC345041	1	-1	-1	-2
LOC347509	1	-1	-1	-2
LOC387826	1	-1	-1	-2
LOC388532	1	-1	-1	-2
LOC388907	1	-1	-1	-2
LOC389404	1	-1	-1	-2
LOC389541	1	-1	-1	-2
LOC389644	1	-1	-1	-2
LOC390578	1	-1	-1	-2
LOC390618	1	-1	-1	-2
LOC391130	1	-1	-1	-2
LOC391845	1	-1	-1	-2
LOC392322	1	-1	-1	-2
LOC400446	1	-1	-1	-2
LOC402217	1	-1	-1	-2
LOC441073	1	-1	-1	-2
LOC441119	1	-1	-1	-2
LOC441246	1	-1	-1	-2
LOC441662	1	-1	-1	-2
LOC442723	1	-1	-1	-2
LOC641790	1	-1	-1	-2
LOC643014	1	-1	-1	-2
LOC643255	1	-1	-1	-2
LOC643358	1	-1	-1	-2
LOC643586	1	-1	-1	-2
LOC644402	1	-1	-1	-2
LOC644811	1	-1	-1	-2
LOC645899	1	-1	-1	-2
LOC646195	1	-1	-1	-2
LOC646203	1	-1	-1	-2
LOC646584	1	-1	-1	-2
LOC646770	1	-1	-1	-2
LOC648629	1	-1	-1	-2
LOC652170	1	-1	-1	-2
LOC652725	1	-1	-1	-2
LOC653935	1	-1	-1	-2
LOC727893	1	-1	-1	-2
LOC728099	1	-1	-1	-2
LOC728102	1	-1	-1	-2
LOC728669	1	-1	-1	-2
LOC729466	1	-1	-1	-2
LOC729623	1	-1	-1	-2
LOC729790	1	-1	-1	-2
LOC729926	1	-1	-1	-2
LOC730024	1	-1	-1	-2
LOC730271	1	-1	-1	-2
LOC730419	1	-1	-1	-2
LOC731811	1	-1	-1	-2
LOXL1	1	-1	-1	-2
MAP1A	1	-1	-1	-2
MAPK4	1	-1	-1	-2
MDFIC	1	-1	-1	-2
MED16	1	-1	-1	-2
MGC20983	1	-1	-1	-2
MGC33212	1	-1	-1	-2
MMP9	1	-1	-1	-2
MRM1	1	-1	-1	-2
MRPS16	1	-1	-1	-2
MSL-1	1	-1	-1	-2
MTMR11	1	-1	-1	-2
MYBBP1A	1	-1	-1	-2
MYBPHL	1	-1	-1	-2
MYEOV2	1	-1	-1	-2
NAT10	1	-1	-1	-2
NCK2	1	-1	-1	-2
NDST4	1	-1	-1	-2
NEURL	1	-1	-1	-2
NKX6-1	1	-1	-1	-2
NOBOX	1	-1	-1	-2
NOTCH1	1	-1	-1	-2
NWD1	1	-1	-1	-2
NXPH3	1	-1	-1	-2
OGFR	1	-1	-1	-2
OLFR1511	1	-1	-1	-2
OPN1SW	1	-1	-1	-2
OR10H2	1	-1	-1	-2
OR10K2	1	-1	-1	-2
OR5M3	1	-1	-1	-2
OR9I2P	1	-1	-1	-2
PCSK7	1	-1	-1	-2
PDAP1	1	-1	-1	-2
PIAS3	1	-1	-1	-2
PIP4K2C	1	-1	-1	-2
PIP5K1A	1	-1	-1	-2
PKM2	1	-1	-1	-2
PLCXD1	1	-1	-1	-2
PODN	1	-1	-1	-2
PPCS	1	-1	-1	-2
PPM1A	1	-1	-1	-2
PPP1R9A	1	-1	-1	-2
PRM3	1	-1	-1	-2
PRMT1	1	-1	-1	-2
PROM2	1	-1	-1	-2
PRSS8	1	-1	-1	-2
PTCH2	1	-1	-1	-2
PTGES2	1	-1	-1	-2
PTPLAD1	1	-1	-1	-2
RALGDS	1	-1	-1	-2
RBM	1	-1	-1	-2
RBM28	1	-1	-1	-2
REEP6	1	-1	-1	-2
RGS14	1	-1	-1	-2
RILP	1	-1	-1	-2
RNF113B	1	-1	-1	-2
RNU4P1	1	-1	-1	-2
RNU5A	1	-1	-1	-2
RPL13A	1	-1	-1	-2
RPL27	1	-1	-1	-2
RPL35	1	-1	-1	-2
RPL7L1	1	-1	-1	-2
RPL8	1	-1	-1	-2
RPS10P2	1	-1	-1	-2
RRP12	1	-1	-1	-2
RTN4RL2	1	-1	-1	-2
RUNX3	1	-1	-1	-2
S100A9	1	-1	-1	-2
SCAF1	1	-1	-1	-2
SEC61A2	1	-1	-1	-2
SEPT1	1	-1	-1	-2
SFMBT2	1	-1	-1	-2
SHANK3	1	-1	-1	-2
SLA	1	-1	-1	-2
SLC25A5	1	-1	-1	-2
SLC45A3	1	-1	-1	-2
SLC4A9	1	-1	-1	-2
SLPI	1	-1	-1	-2
SMAD7	1	-1	-1	-2
SMAD9	1	-1	-1	-2
SNRPD3	1	-1	-1	-2
SPACA5	1	-1	-1	-2
SPBC24	1	-1	-1	-2
SPINK5	1	-1	-1	-2
SPOCD1	1	-1	-1	-2
SRMS	1	-1	-1	-2
SRP14	1	-1	-1	-2
STON2	1	-1	-1	-2
SUSD2	1	-1	-1	-2
TCF4	1	-1	-1	-2
THAP8	1	-1	-1	-2
TM6SF1	1	-1	-1	-2
TMEM129	1	-1	-1	-2
TMEM171	1	-1	-1	-2
TMEM40	1	-1	-1	-2
TMEM86B	1	-1	-1	-2
TRABD	1	-1	-1	-2
TRMT1	1	-1	-1	-2
TTTY13	1	-1	-1	-2
TUSC5	1	-1	-1	-2
TYW1	1	-1	-1	-2
UBE2MP1	1	-1	-1	-2
UCN	1	-1	-1	-2
ULBP3	1	-1	-1	-2
UPK3A	1	-1	-1	-2
WBSCR27	1	-1	-1	-2
WDR12	1	-1	-1	-2
XBX1	1	-1	-1	-2
XPO5	1	-1	-1	-2
ZNF205	1	-1	-1	-2
ZNF230	1	-1	-1	-2
ZNF513	1	-1	-1	-2
ABCG5	2	-1	-1	-2
ACOT6	2	-1	-1	-2
ADAMTS14	2	-1	-1	-2
ADRA1D	2	-1	-1	-2
AGT	2	-1	-1	-2
ANKRD27	2	-1	-1	-2
AP2M1	2	-1	-1	-2
AP4E1	2	-1	-1	-2
ARHGEF2	2	-1	-1	-2
ASCL4	2	-1	-1	-2
ATP6V1G2	2	-1	-1	-2
AVP	2	-1	-1	-2
BASP1	2	-1	-1	-2
BIN3	2	-1	-1	-2
BTN1A1	2	-1	-1	-2
C15orf54	2	-1	-1	-2
C17orf65	2	-1	-1	-2
C19orf29	2	-1	-1	-2
C19orf53	2	-1	-1	-2
C1orf108	2	-1	-1	-2
C20orf166	2	-1	-1	-2
C6orf164	2	-1	-1	-2
C7orf51	2	-1	-1	-2
C9orf82	2	-1	-1	-2
CADM3	2	-1	-1	-2
CASP10	2	-1	-1	-2
CATSPER1	2	-1	-1	-2
CBLC	2	-1	-1	-2
CCL25	2	-1	-1	-2
CCR3	2	-1	-1	-2
CD200	2	-1	-1	-2
CD226	2	-1	-1	-2
CD5L	2	-1	-1	-2
CDC2L1	2	-1	-1	-2
CDK4	2	-1	-1	-2
CHRND	2	-1	-1	-2
CLIC1	2	-1	-1	-2
CLIP4	2	-1	-1	-2
COL14A1	2	-1	-1	-2
COX6B2	2	-1	-1	-2
CYP3A5P1	2	-1	-1	-2
DDX23	2	-1	-1	-2
DDX53	2	-1	-1	-2
DHRS7B	2	-1	-1	-2
DLG3	2	-1	-1	-2
DUSP16	2	-1	-1	-2
DYRK1B	2	-1	-1	-2
ENTPD6	2	-1	-1	-2
F7	2	-1	-1	-2
FAM134C	2	-1	-1	-2
FBXO2	2	-1	-1	-2
FCRL3	2	-1	-1	-2
FLJ36116	2	-1	-1	-2
FLJ37078	2	-1	-1	-2
FLJ39061	2	-1	-1	-2
FSCN3	2	-1	-1	-2
GAD1	2	-1	-1	-2
GALP	2	-1	-1	-2
GMPPA	2	-1	-1	-2
GNAI2	2	-1	-1	-2
GPD1	2	-1	-1	-2
GPR68	2	-1	-1	-2
GPRASP2	2	-1	-1	-2
GPXP2	2	-1	-1	-2
GRPEL1	2	-1	-1	-2
HBEGF	2	-1	-1	-2
HCFC1	2	-1	-1	-2
HCN3	2	-1	-1	-2
HHLA1	2	-1	-1	-2
HIGD2A	2	-1	-1	-2
HLA-DRA	2	-1	-1	-2
HNRNPC	2	-1	-1	-2
HPS3	2	-1	-1	-2
HSH2D	2	-1	-1	-2
HSP90AB6P	2	-1	-1	-2
IGFBP4	2	-1	-1	-2
IGHEP2	2	-1	-1	-2
IKZF4	2	-1	-1	-2
IL17RC	2	-1	-1	-2
INTU	2	-1	-1	-2
JUP	2	-1	-1	-2
KIAA0258	2	-1	-1	-2
KIAA1505	2	-1	-1	-2
KRTAP3P1	2	-1	-1	-2
KY	2	-1	-1	-2
LAMC3	2	-1	-1	-2
LOC119358	2	-1	-1	-2
LOC127671	2	-1	-1	-2
LOC133609	2	-1	-1	-2
LOC196415	2	-1	-1	-2
LOC286016	2	-1	-1	-2
LOC339539	2	-1	-1	-2
LOC347292	2	-1	-1	-2
LOC347544	2	-1	-1	-2
LOC387867	2	-1	-1	-2
LOC442021	2	-1	-1	-2
LOC642319	2	-1	-1	-2
LOC642496	2	-1	-1	-2
LOC647169	2	-1	-1	-2
LOC648217	2	-1	-1	-2
LOC648921	2	-1	-1	-2
LOC649821	2	-1	-1	-2
LOC728194	2	-1	-1	-2
LOC728912	2	-1	-1	-2
LOC729708	2	-1	-1	-2
LOC91316	2	-1	-1	-2
LRG1	2	-1	-1	-2
LSM6	2	-1	-1	-2
MAP4K1	2	-1	-1	-2
MAP7D3	2	-1	-1	-2
MARS	2	-1	-1	-2
MGLL	2	-1	-1	-2
MMP2	2	-1	-1	-2
MPHOSPH6	2	-1	-1	-2
MRPS21P1	2	-1	-1	-2
MUC17	2	-1	-1	-2
NAG	2	-1	-1	-2
NAT8L	2	-1	-1	-2
NFE2	2	-1	-1	-2
NKX2-5	2	-1	-1	-2
NOP5/NOP58	2	-1	-1	-2
NPM1P13	2	-1	-1	-2
NPR1	2	-1	-1	-2
NSDHL	2	-1	-1	-2
OIP5	2	-1	-1	-2
OR10X1	2	-1	-1	-2
OR1B1	2	-1	-1	-2
P2RY4	2	-1	-1	-2
PDE6B	2	-1	-1	-2
PERLD1	2	-1	-1	-2
PGBD2	2	-1	-1	-2
PHYHIP	2	-1	-1	-2
PIK3IP1	2	-1	-1	-2
PKIA	2	-1	-1	-2
PNKD	2	-1	-1	-2
POLE4	2	-1	-1	-2
POR	2	-1	-1	-2
PPY2	2	-1	-1	-2
PRLH	2	-1	-1	-2
ProSAPiP1	2	-1	-1	-2
PROSC	2	-1	-1	-2
PRSS16	2	-1	-1	-2
PSD	2	-1	-1	-2
PSMA2	2	-1	-1	-2
RAB5C	2	-1	-1	-2
RAET1E	2	-1	-1	-2
RANBP3	2	-1	-1	-2
RANBP3L	2	-1	-1	-2
RAPSN	2	-1	-1	-2
RNASE11	2	-1	-1	-2
RP1-29C18.7	2	-1	-1	-2
RPL36	2	-1	-1	-2
RPL36AL	2	-1	-1	-2
RPUSD3	2	-1	-1	-2
RRP9	2	-1	-1	-2
S100A13	2	-1	-1	-2
SAC3D1	2	-1	-1	-2
SCRIB	2	-1	-1	-2
SEC14L2	2	-1	-1	-2
SEC14L3	2	-1	-1	-2
SEH1L	2	-1	-1	-2
SEPHS2	2	-1	-1	-2
SFRP5	2	-1	-1	-2
SGK	2	-1	-1	-2
SH3GLB2	2	-1	-1	-2
SHFM1	2	-1	-1	-2
SHH	2	-1	-1	-2
SIX5	2	-1	-1	-2
SLC11A1	2	-1	-1	-2
SLC30A3	2	-1	-1	-2
SLC34A2	2	-1	-1	-2
SLC35B1	2	-1	-1	-2
SMARCA2	2	-1	-1	-2
SMYD3	2	-1	-1	-2
SNF8	2	-1	-1	-2
SNX5	2	-1	-1	-2
SOD2	2	-1	-1	-2
ST3GAL4	2	-1	-1	-2
STK10	2	-1	-1	-2
SULT1B1	2	-1	-1	-2
SULT2B1	2	-1	-1	-2
SYTL1	2	-1	-1	-2
TGFB1	2	-1	-1	-2
TGFB3	2	-1	-1	-2
TIMP2	2	-1	-1	-2
TKT	2	-1	-1	-2
TLX2	2	-1	-1	-2
TMEM24	2	-1	-1	-2
TMPRSS13	2	-1	-1	-2
TNFAIP8L3	2	-1	-1	-2
TOP3B	2	-1	-1	-2
TRH	2	-1	-1	-2
TRIM38	2	-1	-1	-2
TRIM44	2	-1	-1	-2
TRIM7	2	-1	-1	-2
TSEN34	2	-1	-1	-2
TSGA10IP	2	-1	-1	-2
TSPYL3	2	-1	-1	-2
U2AF2	2	-1	-1	-2
UBE1L	2	-1	-1	-2
UNK	2	-1	-1	-2
UROC1	2	-1	-1	-2
WDR46	2	-1	-1	-2
XRCC3	2	-1	-1	-2
XRN1	2	-1	-1	-2
ZDHHC1	2	-1	-1	-2
ZDHHC19	2	-1	-1	-2
ZSCAN18	2	-1	-1	-2
ACOX2	3	-1	-1	-2
ACTBP8	3	-1	-1	-2
ALDOB	3	-1	-1	-2
AMPD1	3	-1	-1	-2
ANKRD13A	3	-1	-1	-2
ARSF	3	-1	-1	-2
ASGR1	3	-1	-1	-2
ATP5G2	3	-1	-1	-2
B3GALNT1	3	-1	-1	-2
BAT2D1	3	-1	-1	-2
BMP2K	3	-1	-1	-2
C10orf46	3	-1	-1	-2
C10orf47	3	-1	-1	-2
C14orf167	3	-1	-1	-2
C20orf11	3	-1	-1	-2
C21orf59	3	-1	-1	-2
C3orf44	3	-1	-1	-2
C3orf49	3	-1	-1	-2
C5orf3	3	-1	-1	-2
C8orfK36	3	-1	-1	-2
C9orf135	3	-1	-1	-2
CCDC72	3	-1	-1	-2
CCDC74A	3	-1	-1	-2
CD44	3	-1	-1	-2
CDH15	3	-1	-1	-2
CEP68	3	-1	-1	-2
CHD6	3	-1	-1	-2
CLEC4G	3	-1	-1	-2
CPT1C	3	-1	-1	-2
CRNKL1	3	-1	-1	-2
DBX1	3	-1	-1	-2
DLGAP4	3	-1	-1	-2
ELAVL2	3	-1	-1	-2
EPM2A	3	-1	-1	-2
ERMAP	3	-1	-1	-2
EXTL3	3	-1	-1	-2
F11	3	-1	-1	-2
FAM114A1	3	-1	-1	-2
FASTKD5	3	-1	-1	-2
FLJ34223	3	-1	-1	-2
FLRT1	3	-1	-1	-2
FMO9P	3	-1	-1	-2
FZD10	3	-1	-1	-2
G6PC3	3	-1	-1	-2
GPR62	3	-1	-1	-2
GRM5	3	-1	-1	-2
HCCS	3	-1	-1	-2
HNRPDL	3	-1	-1	-2
IFNAP22	3	-1	-1	-2
ITIH3	3	-1	-1	-2
KCNB2	3	-1	-1	-2
KCTD9	3	-1	-1	-2
KDELR3	3	-1	-1	-2
KIAA1217	3	-1	-1	-2
KIAA1279	3	-1	-1	-2
KIAA1434	3	-1	-1	-2
KIAA1486	3	-1	-1	-2
KIAA1843	3	-1	-1	-2
KLK6	3	-1	-1	-2
KTI12	3	-1	-1	-2
LOC131054	3	-1	-1	-2
LOC133569	3	-1	-1	-2
LOC344657	3	-1	-1	-2
LOC349160	3	-1	-1	-2
LOC392555	3	-1	-1	-2
LOC401351	3	-1	-1	-2
LOC642179	3	-1	-1	-2
LOC731039	3	-1	-1	-2
MCCD1	3	-1	-1	-2
MGC29891	3	-1	-1	-2
MICAL2	3	-1	-1	-2
MORC3	3	-1	-1	-2
N6AMT1	3	-1	-1	-2
NKX3-2	3	-1	-1	-2
NPY6R	3	-1	-1	-2
OR10Z1	3	-1	-1	-2
OR2K2	3	-1	-1	-2
OR4D6	3	-1	-1	-2
P2RX7	3	-1	-1	-2
PADI1	3	-1	-1	-2
PAPD4	3	-1	-1	-2
PI4KB	3	-1	-1	-2
PPP1R1A	3	-1	-1	-2
PRKAB2	3	-1	-1	-2
PRKACG	3	-1	-1	-2
PROK2	3	-1	-1	-2
PSMC3	3	-1	-1	-2
PSMD5	3	-1	-1	-2
RACGAP1	3	-1	-1	-2
RBMXP1	3	-1	-1	-2
RMND5B	3	-1	-1	-2
RNF186	3	-1	-1	-2
RNUXA	3	-1	-1	-2
RRBP1	3	-1	-1	-2
RUNDC3B	3	-1	-1	-2
SC4MOL	3	-1	-1	-2
SERPINA7	3	-1	-1	-2
SLC2A2	3	-1	-1	-2
SLC5A3	3	-1	-1	-2
SLC5A5	3	-1	-1	-2
SLC7A7	3	-1	-1	-2
SLC9A11	3	-1	-1	-2
SND1	3	-1	-1	-2
SOAT2	3	-1	-1	-2
SPATA3	3	-1	-1	-2
SUPT3H	3	-1	-1	-2
TETRAN	3	-1	-1	-2
TFCP2	3	-1	-1	-2
TLR5	3	-1	-1	-2
TMEFF2	3	-1	-1	-2
TRAPPC1	3	-1	-1	-2
TRIM21	3	-1	-1	-2
TRPM6	3	-1	-1	-2
TSSK3	3	-1	-1	-2
UBE2CBP	3	-1	-1	-2
UMOD	3	-1	-1	-2
UNC93A	3	-1	-1	-2
UPF2	3	-1	-1	-2
WBP11	3	-1	-1	-2
WDR69	3	-1	-1	-2
XAGE3	3	-1	-1	-2
ZBTB32	3	-1	-1	-2
ZMAT1	3	-1	-1	-2
ZNF329	3	-1	-1	-2
ZNF390	3	-1	-1	-2
ZNF409	3	-1	-1	-2
ZNF649	3	-1	-1	-2
ZNF691	3	-1	-1	-2
ALDH18A1	4	-1	-1	-2
ALDH9A1	4	-1	-1	-2
ARHGEF16	4	-1	-1	-2
BHLHB9	4	-1	-1	-2
BZRAP1	4	-1	-1	-2
C1orf218	4	-1	-1	-2
C6orf205	4	-1	-1	-2
CAPN3	4	-1	-1	-2
CCDC111	4	-1	-1	-2
CCR8	4	-1	-1	-2
CD58	4	-1	-1	-2
CSTF2	4	-1	-1	-2
CYP19A1	4	-1	-1	-2
DIABLO	4	-1	-1	-2
DLC1	4	-1	-1	-2
EGFL11	4	-1	-1	-2
EIF2C4	4	-1	-1	-2
ESM1	4	-1	-1	-2
FAT1P1	4	-1	-1	-2
FBXO27	4	-1	-1	-2
FCN1	4	-1	-1	-2
FGFR1OP	4	-1	-1	-2
FGL2	4	-1	-1	-2
FRMPD2	4	-1	-1	-2
GABPB2	4	-1	-1	-2
GHR	4	-1	-1	-2
HCG4	4	-1	-1	-2
HDHD1A	4	-1	-1	-2
HIST1H4B	4	-1	-1	-2
HSFX1	4	-1	-1	-2
ITGA2	4	-1	-1	-2
KLF9	4	-1	-1	-2
LOC284067	4	-1	-1	-2
LOC285326	4	-1	-1	-2
LOC51136	4	-1	-1	-2
LOC646535	4	-1	-1	-2
LOC652522	4	-1	-1	-2
LOC728882	4	-1	-1	-2
MAGEA10	4	-1	-1	-2
MAP3K5	4	-1	-1	-2
MAPK13	4	-1	-1	-2
MARCH7	4	-1	-1	-2
MDC1	4	-1	-1	-2
MLSTD2	4	-1	-1	-2
MRPL30	4	-1	-1	-2
NBN	4	-1	-1	-2
NCAPG2	4	-1	-1	-2
NUP188	4	-1	-1	-2
OR10AG1	4	-1	-1	-2
PHF20L1	4	-1	-1	-2
PR47	4	-1	-1	-2
PRPF19	4	-1	-1	-2
PTDSS1	4	-1	-1	-2
RABL5	4	-1	-1	-2
RNU5F	4	-1	-1	-2
RNU7P4	4	-1	-1	-2
RPS17	4	-1	-1	-2
SELT	4	-1	-1	-2
SFRS6	4	-1	-1	-2
SLC35F1	4	-1	-1	-2
SLC5A4	4	-1	-1	-2
SNX12	4	-1	-1	-2
UACA	4	-1	-1	-2
UBE2E3	4	-1	-1	-2
ULK3	4	-1	-1	-2
WWOX	4	-1	-1	-2
ZNF215	4	-1	-1	-2
ZNF490	4	-1	-1	-2
ASB5	5	-1	-1	-2
C10orf58	5	-1	-1	-2
DDI2	5	-1	-1	-2
FBXO40	5	-1	-1	-2
LEPR	5	-1	-1	-2
LRRC58	5	-1	-1	-2
MED23	5	-1	-1	-2
MEX3C	5	-1	-1	-2
NCOA3	5	-1	-1	-2
PCDH17	5	-1	-1	-2
PPEF2	5	-1	-1	-2
PTPRU	5	-1	-1	-2
SELL	5	-1	-1	-2
ZNF12	5	-1	-1	-2
ZNF570	5	-1	-1	-2
ZNF592	5	-1	-1	-2
ASPH	6	-1	-1	-2
ATP10B	6	-1	-1	-2
C14orf118	6	-1	-1	-2
FLJ13137	6	-1	-1	-2
GYPA	6	-1	-1	-2
HNF4A	6	-1	-1	-2
KIAA0984	6	-1	-1	-2
ZNF533	6	-1	-1	-2
TMEM132B	7	-1	-1	-2
CYP4V2	8	-1	-1	-2
