# Supplementary material for: Proteasome Inhibitors Block DNA Repair and Radiosensitize Non-Small Cell Lung Cancer
Source: PLoS One. 2013 Sep 5;8(9):e73710. doi: 10.1371/journal.pone.0073710 (PMC3764058; doi:10.1371/journal.pone.0073710)
Supplement: Table S3 — List of 26 S proteasome genes highlighting whole genome shRNA screen hits. Each of the highlighted genes was the target of at least one shRNA sequence whose representation decreased by at least two-fold during passage in both cell lines, with the top hit PSMA1 shaded red, strong hits (>1 shRNA sequence per gene in both cell lines) shaded dark orange and minor hits (1 shRNA sequence per gene in both cell lines) shaded light orange. Listed are the numbers of shRNA sequences in the screen targeting each gene, and the score for each cell line. To derive the score, one point was given for each shRNA sequence whose representation decreased by at least two-fold during passage, and one half point was given for each sequence whose representation decreased by 20.5 to 1-fold. One point was subtracted for each shRNA sequence whose representation increased by at least two-fold during passage, and one half point was given for each sequence whose representation increased by 20.5 to 1-fold, to penalize discordant effects. (XLSX) [file pone.0073710.s010.xlsx]

## Sheet: Sheet1
Supplemental Table 3. List of 26S proteasome genes highlighting whole genome shRNA screen hits.
Gene symbol	Hairpins	A549 score	H460 score	Sum	Hit strength
ADRM1	1	0	0	0
KIAA0368	3	1.5	1	2.5
PAAF1	3	0	0	0
PARK2	3	0	0	0
POMP	3	0	0	0
PSMA1	6	-4.5	-6	-10.5	Top
PSMA2	2	-1	-1	-2	Minor
PSMA3	2	0	0	0
PSMA4	4	-0.5	0.5	0
PSMA5	2	0	-2	-2
PSMA6	4	-3	-3	-6	Strong
PSMA7	2	-2	-2	-4	Strong
PSMA8	3	2	0	2
PSMB2	2	-1	0	-1
PSMB3	2	-0.5	0	-0.5
PSMB4	2	-1	-0.5	-1.5
PSMB5	3	-1	0	-1
PSMB6	2	-1	1	0
PSMB8	1	0	-1	-1
PSMB9	3	0	0	0
PSMC1	2	-1	0	-1
PSMC2	1	0	0	0
PSMC3	3	-1	-1	-2	Minor
PSMC5	5	0	0	0
PSMC6	5	-3.5	-1.5	-5	Strong
PSMD1	3	1.5	0	1.5
PSMD2	2	-1	-2	-3	Strong
PSMD3	3	-3	-3	-6	Strong
PSMD5	3	-1	-1	-2	Minor
PSMD6	4	-3	-2.5	-5.5	Strong
PSMD7	1	0	0	0
PSMD8	3	0	-1	-1
PSMD9	3	-1	0	-1
PSMD10	4	0	0	0
PSMD11	1	0	-1	-1
PSMD12	5	0	-0.5	-0.5
PSMD13	2	0	0	0
PSMD14	1	0	0	0
PSME1	2	0	-1	-1
PSME2	3	0	0	0
PSME4	1	0	0	0
PSMF1	3	0	-1	-1
PSMG1	6	1	0.5	1.5
PSMG2	5	1.5	2	3.5
RAD23A	1	0	0	0
RAD23B	5	0	0	0
SHFM1	2	-1	-1	-2	Minor
UBE3A	6	-2	0	-2
UBE3C	6	1	2	3
UBQLN1	6	2	0	2
UBQLN2	4	0	1	1
UCHL5	8	-2	0	-2
USP14	6	-1	-1.5	-2.5	Minor
